# Supplementary material for: Primary Hepatic Angiosarcoma: Distinct Imaging Phenotypes Mirroring Histopathologic Growth Patterns in a Retrospective Human Study
Source: Diagnostics (Basel). 2026 Jan 16;16(2):291. doi: 10.3390/diagnostics16020291 (PMC12840377; doi:10.3390/diagnostics16020291)
Supplement: Supplementary file 1 [file diagnostics-16-00291-s001.zip]

Archive with 1 entries (1 files):
- diagnostics-4055937-supplementary.pdf
